# Supplementary material for: Re-Evaluation of the Relationship Between Average Nucleotide Identity and dDDH Values in the Genus Micromonospora, and Description of Micromonospora cynarisoli sp. nov., a Novel Actinobacterium from the Rhizosphere Soil of Cynara scolymus
Source: Microorganisms. 2026 Apr 27;14(5):981. doi: 10.3390/microorganisms14050981 (PMC13209769; doi:10.3390/microorganisms14050981)
Supplement: Supplementary file 1 [file microorganisms-14-00981-s001.zip]

Archive with 2 entries (2 files):
- Supplementary materials.pdf
- Table S2.pdf
